# Supplementary material for: Allophoma species (Pleosporales: Didymellaceae) associated with Thunbergia grandiflora in Guangxi Province, China
Source: Biodivers Data J. 2021 Mar 1;9:e63643. doi: 10.3897/BDJ.9.e63643 (PMC7940324; doi:10.3897/BDJ.9.e63643)
Supplement: XML Treatment for Allophoma thunbergiae [file BDJ.9.e63643-treatment1.xml]

<!DOCTYPE tp:taxon-treatment
  PUBLIC "-//TaxonX//DTD Taxonomic Treatment Publishing DTD v0 20100105//EN" "tax-treatment-NSO.dtd">
<tp:taxon-treatment xmlns:tp="http://www.plazi.org/taxpub"><tp:treatment-meta><mixed-citation publication-type="journal"><person-group><name><surname>Yuan</surname><given-names>Jun</given-names></name><name><surname>Zeng</surname><given-names>Xiang-Yu</given-names></name><name><surname>Geng</surname><given-names>Kun</given-names></name><name><surname>Wijayawardene</surname><given-names>Nalin N.</given-names></name><name><surname>Bhat</surname><given-names>Jayarama D.</given-names></name><name><surname>Wu</surname><given-names>Shi-Ping</given-names></name><name><surname>Wang</surname><given-names>Yong</given-names></name><name><surname>Yang</surname><given-names>Zai-Fu</given-names></name></person-group><article-title><italic><tp:taxon-name><tp:taxon-name-part taxon-name-part-type="genus" reg="Allophoma">Allophoma</tp:taxon-name-part></tp:taxon-name></italic> species (<tp:taxon-name><tp:taxon-name-part taxon-name-part-type="order">Pleosporales</tp:taxon-name-part></tp:taxon-name>: <tp:taxon-name><tp:taxon-name-part taxon-name-part-type="family">Didymellaceae</tp:taxon-name-part></tp:taxon-name>) associated with <italic><tp:taxon-name><tp:taxon-name-part taxon-name-part-type="genus" reg="Thunbergia">Thunbergia</tp:taxon-name-part> <tp:taxon-name-part taxon-name-part-type="species" reg="grandiflora">grandiflora</tp:taxon-name-part></tp:taxon-name></italic> in Guangxi Province, China</article-title><source>Biodivers Data J</source><day>01</day><month>3</month><year>2021</year><volume>9</volume><pub-id pub-id-type="doi">10.3897/BDJ.9.e63643</pub-id></mixed-citation></tp:treatment-meta><tp:nomenclature><tp:taxon-name><object-id xmlns:xlink="http://www.w3.org/1999/xlink" content-type="arpha" xlink:type="simple">12E84C9E-A66C-5636-946A-8241BBD00913</object-id><tp:taxon-name-part taxon-name-part-type="genus">Allophoma</tp:taxon-name-part> <tp:taxon-name-part taxon-name-part-type="species">thunbergiae</tp:taxon-name-part><object-id xmlns:xlink="http://www.w3.org/1999/xlink" xlink:type="simple" object-id-type="IndexFungorum">558130</object-id></tp:taxon-name><tp:taxon-authority>Jun Yuan &amp; Yong Wang bis</tp:taxon-authority><tp:taxon-status xmlns:xlink="http://www.w3.org/1999/xlink" xlink:type="simple">sp. nov.</tp:taxon-status></tp:nomenclature><tp:treatment-sec sec-type="materials"><title>Materials</title><list list-type="alpha-lower" list-content="occurrences"><list-item><p><bold>Type status:</bold> <named-content xmlns:xlink="http://www.w3.org/1999/xlink" content-type="dwc:typeStatus" xlink:type="simple">Holotype</named-content>. <bold>Occurrence:</bold> recordedBy: <named-content xmlns:xlink="http://www.w3.org/1999/xlink" content-type="dwc:recordedBy" xlink:type="simple">Jun Yuan</named-content>; occurrenceID: <named-content xmlns:xlink="http://www.w3.org/1999/xlink" content-type="dwc:occurrenceID" xlink:type="simple">GUCC 2070.7</named-content>; <bold>Taxon:</bold> scientificName: <named-content xmlns:xlink="http://www.w3.org/1999/xlink" content-type="dwc:scientificName" xlink:type="simple"><italic><tp:taxon-name><tp:taxon-name-part taxon-name-part-type="genus" reg="Allophoma">Allophoma</tp:taxon-name-part> <tp:taxon-name-part taxon-name-part-type="species" reg="thunbergiae">thunbergiae</tp:taxon-name-part></tp:taxon-name></italic></named-content>; order: <named-content xmlns:xlink="http://www.w3.org/1999/xlink" content-type="dwc:order" xlink:type="simple"><tp:taxon-name><tp:taxon-name-part taxon-name-part-type="order">Pleosporales</tp:taxon-name-part></tp:taxon-name></named-content>; family: <named-content xmlns:xlink="http://www.w3.org/1999/xlink" content-type="dwc:family" xlink:type="simple"><tp:taxon-name><tp:taxon-name-part taxon-name-part-type="family">Didymellaceae</tp:taxon-name-part></tp:taxon-name></named-content>; genus: <named-content xmlns:xlink="http://www.w3.org/1999/xlink" content-type="dwc:genus" xlink:type="simple"><tp:taxon-name><tp:taxon-name-part taxon-name-part-type="genus">Allophoma</tp:taxon-name-part></tp:taxon-name></named-content>; <bold>Location:</bold> country: <named-content xmlns:xlink="http://www.w3.org/1999/xlink" content-type="dwc:country" xlink:type="simple">China</named-content>; stateProvince: <named-content xmlns:xlink="http://www.w3.org/1999/xlink" content-type="dwc:stateProvince" xlink:type="simple">GuangXi</named-content>; locality: <named-content xmlns:xlink="http://www.w3.org/1999/xlink" content-type="dwc:locality" xlink:type="simple">Nanning City, Guangxi Medicinal Botanical Garden</named-content>; verbatimCoordinates: <named-content xmlns:xlink="http://www.w3.org/1999/xlink" content-type="dwc:verbatimCoordinates" xlink:type="simple"><named-content content-type="dwc:verbatimCoordinates" xlink:type="simple">22°51’N, 108°19’E</named-content></named-content>; <bold>Identification:</bold> identifiedBy: <named-content xmlns:xlink="http://www.w3.org/1999/xlink" content-type="dwc:identifiedBy" xlink:type="simple">Jun Yuan</named-content>; dateIdentified: <named-content xmlns:xlink="http://www.w3.org/1999/xlink" content-type="dwc:dateIdentified" xlink:type="simple">2020</named-content>; <bold>Record Level:</bold> collectionID: <named-content xmlns:xlink="http://www.w3.org/1999/xlink" content-type="dwc:collectionID" xlink:type="simple">HGUP 2070.7</named-content></p></list-item></list></tp:treatment-sec><tp:treatment-sec sec-type="Description"><title>Description</title><p>Pathogenic on the leaf spot of <italic><tp:taxon-name><tp:taxon-name-part taxon-name-part-type="genus" reg="Thunbergia">Thunbergia</tp:taxon-name-part> <tp:taxon-name-part taxon-name-part-type="species" reg="grandiflora">grandiflora</tp:taxon-name-part></tp:taxon-name></italic>. Lesions initially on the upper leaf surface, scattered, distinct, irregular, the maximum length of the spot more than 10-15 mm, the edge of the spots yellow, the centre of necrotic section brown, on the lower leaf surface similar. Sexual morph: Undetermined. Asexual morph (Fig. <xref ref-type="fig" rid="F6572173">1</xref>): Coelomycetous. Conidiomata pycnidial, mostly solitary or aggregated, subglobose to irregular, dark brown, glabrous, covered with some hyphal outgrowths, produced on the agar surface or (semi-)immersed, ostiolate, (39−)44−200 × (48−)49−230 μm (x̄ = 108.9 × 138.9 μm, n = 20). Ostioles 1−3, with a short neck, slightly papillate or sometimes non-papillate. Pycnidial wall pseudoparenchymatous, composed of oblong to isodiametric cells, 3−4 layered, 14−32 μm thick (x̄ = 20.8 μm, n = 10). Conidiogenous cells phialidic, hyaline, smooth, ampulliform to doliiform, 4.5−7 × 4−5 μm (x̄ = 4.9 × 4.6 μm, n = 10), with a distinct periclinal thickening. Conidia oblong to cylindrical, slightly obovoid, smooth and thin-walled, hyaline, aseptate, 3−5 × 1.5−2.5 μm (x̄ = 3.6 × 2.2 μm, n = 20), with two minutes guttules. Conidial exudates not recorded.</p><p>Culture characteristics: Colonies on PDA, 46−57 mm diameter after 1 week, irregular at margin, aerial mycelia floccose, grey with a white margin, brown near the centre; reverse pale brown, with a white margin. Colonies on MEA 44−47 mm diameter after 1 week, regular at margin, covered by brown, dense aerial mycelia, yellow near the centre; reverse greyish-brown. Colonies on OA, 41−46 mm diameter after 1 week, irregular at margin, covered by white aerial mycelia sparse, brownish, reverse buff to yellowish-olivaceous.</p></tp:treatment-sec><tp:treatment-sec sec-type="Etymology"><title>Etymology</title><p>In reference to the host (<italic><tp:taxon-name><tp:taxon-name-part taxon-name-part-type="genus" reg="Thunbergia">Thunbergia</tp:taxon-name-part> <tp:taxon-name-part taxon-name-part-type="species" reg="grandiflora">grandiflora</tp:taxon-name-part></tp:taxon-name></italic>), from which the fungus was isolated.</p></tp:treatment-sec><tp:treatment-sec><!--Section generated to contain objects referenced in tp:taxon-treatment.--><fig id="F6572173" position="float" orientation="portrait"><object-id xmlns:xlink="http://www.w3.org/1999/xlink" content-type="arpha" xlink:type="simple">268C698C-6514-5763-A1D5-945C6B859C6B</object-id><object-id xmlns:xlink="http://www.w3.org/1999/xlink" content-type="doi" xlink:type="simple">10.3897/BDJ.9.e63643.figure1</object-id><label>Figure 1.</label><caption><p><bold><italic><tp:taxon-name><tp:taxon-name-part taxon-name-part-type="genus" reg="Allophoma">Allophoma</tp:taxon-name-part> <tp:taxon-name-part taxon-name-part-type="species" reg="thunbergiae">thunbergiae</tp:taxon-name-part></tp:taxon-name></italic></bold> (GUCC2070.7) <bold>a.</bold> Leaf symptoms on the host; <bold>b</bold>, <bold>c.</bold> Pycnidia forming on PDA; <bold>d</bold>, <bold>e.</bold> Colony on PDA (front and reverse); <bold>f</bold>, <bold>g.</bold> Colony on MEA (front and reverse); <bold>h</bold>, <bold>i.</bold> Colony on OA (front and reverse); <bold>j</bold>, <bold>k.</bold> Section of pycnidium; <bold>l.</bold> Section of pycnidial wall; <bold>m</bold>, <bold>n.</bold> Conidiogenous cells; <bold>o.</bold> Conidia. Scale bars: b, c = 500 μm; j = 100 μm; k = 50 μm; l = 20 μm; m−o = 5 μm.</p></caption><graphic xmlns:xlink="http://www.w3.org/1999/xlink" xlink:href="bdj-09-e63643-g001.jpg" position="float" id="oo_506208.jpg" orientation="portrait" xlink:type="simple"><uri content-type="original_file" xlink:type="simple">https://binary.pensoft.net/fig/506208</uri></graphic></fig></tp:treatment-sec></tp:taxon-treatment>
