# Supplementary material for: Allophoma species (Pleosporales: Didymellaceae) associated with Thunbergia grandiflora in Guangxi Province, China
Source: Biodivers Data J. 2021 Mar 1;9:e63643. doi: 10.3897/BDJ.9.e63643 (PMC7940324; doi:10.3897/BDJ.9.e63643)
Supplement: XML Treatment for Allophoma pterospermicola [file BDJ.9.e63643-treatment2.xml]

<!DOCTYPE tp:taxon-treatment
  PUBLIC "-//TaxonX//DTD Taxonomic Treatment Publishing DTD v0 20100105//EN" "tax-treatment-NSO.dtd">
<tp:taxon-treatment xmlns:tp="http://www.plazi.org/taxpub"><tp:treatment-meta><mixed-citation publication-type="journal"><person-group><name><surname>Yuan</surname><given-names>Jun</given-names></name><name><surname>Zeng</surname><given-names>Xiang-Yu</given-names></name><name><surname>Geng</surname><given-names>Kun</given-names></name><name><surname>Wijayawardene</surname><given-names>Nalin N.</given-names></name><name><surname>Bhat</surname><given-names>Jayarama D.</given-names></name><name><surname>Wu</surname><given-names>Shi-Ping</given-names></name><name><surname>Wang</surname><given-names>Yong</given-names></name><name><surname>Yang</surname><given-names>Zai-Fu</given-names></name></person-group><article-title><italic><tp:taxon-name><tp:taxon-name-part taxon-name-part-type="genus" reg="Allophoma">Allophoma</tp:taxon-name-part></tp:taxon-name></italic> species (<tp:taxon-name><tp:taxon-name-part taxon-name-part-type="order">Pleosporales</tp:taxon-name-part></tp:taxon-name>: <tp:taxon-name><tp:taxon-name-part taxon-name-part-type="family">Didymellaceae</tp:taxon-name-part></tp:taxon-name>) associated with <italic><tp:taxon-name><tp:taxon-name-part taxon-name-part-type="genus" reg="Thunbergia">Thunbergia</tp:taxon-name-part> <tp:taxon-name-part taxon-name-part-type="species" reg="grandiflora">grandiflora</tp:taxon-name-part></tp:taxon-name></italic> in Guangxi Province, China</article-title><source>Biodivers Data J</source><day>01</day><month>3</month><year>2021</year><volume>9</volume><pub-id pub-id-type="doi">10.3897/BDJ.9.e63643</pub-id></mixed-citation></tp:treatment-meta><tp:nomenclature><tp:taxon-name><object-id xmlns:xlink="http://www.w3.org/1999/xlink" content-type="arpha" xlink:type="simple">D929DD22-05E0-57B7-871B-E45F483E537B</object-id><tp:taxon-name-part taxon-name-part-type="genus">Allophoma</tp:taxon-name-part> <tp:taxon-name-part taxon-name-part-type="species">pterospermicola</tp:taxon-name-part><object-id xmlns:xlink="http://www.w3.org/1999/xlink" xlink:type="simple" object-id-type="IndexFungorum">828313</object-id></tp:taxon-name><tp:taxon-authority>Qian Chen &amp; L. Cai, Stud. Mycol. 94: 4 (2019)</tp:taxon-authority></tp:nomenclature><tp:treatment-sec sec-type="materials"><title>Materials</title><list list-type="alpha-lower" list-content="occurrences"><list-item><p><bold>Type status:</bold> <named-content xmlns:xlink="http://www.w3.org/1999/xlink" content-type="dwc:typeStatus" xlink:type="simple">Other material</named-content>. <bold>Occurrence:</bold> recordedBy: <named-content xmlns:xlink="http://www.w3.org/1999/xlink" content-type="dwc:recordedBy" xlink:type="simple">Jun Yuan</named-content>; occurrenceID: <named-content xmlns:xlink="http://www.w3.org/1999/xlink" content-type="dwc:occurrenceID" xlink:type="simple">GUCC 2070.3 and GUCC 2070.6</named-content>; <bold>Taxon:</bold> scientificName: <named-content xmlns:xlink="http://www.w3.org/1999/xlink" content-type="dwc:scientificName" xlink:type="simple"><italic><tp:taxon-name><tp:taxon-name-part taxon-name-part-type="genus" reg="Allophoma">Allophoma</tp:taxon-name-part> <tp:taxon-name-part taxon-name-part-type="species" reg="pterospermicola">pterospermicola</tp:taxon-name-part></tp:taxon-name></italic></named-content>; order: <named-content xmlns:xlink="http://www.w3.org/1999/xlink" content-type="dwc:order" xlink:type="simple"><tp:taxon-name><tp:taxon-name-part taxon-name-part-type="order">Pleosporales</tp:taxon-name-part></tp:taxon-name></named-content>; family: <named-content xmlns:xlink="http://www.w3.org/1999/xlink" content-type="dwc:family" xlink:type="simple"><tp:taxon-name><tp:taxon-name-part taxon-name-part-type="family">Didymellaceae</tp:taxon-name-part></tp:taxon-name></named-content>; genus: <named-content xmlns:xlink="http://www.w3.org/1999/xlink" content-type="dwc:genus" xlink:type="simple"><tp:taxon-name><tp:taxon-name-part taxon-name-part-type="genus">Allophoma</tp:taxon-name-part></tp:taxon-name></named-content>; <bold>Location:</bold> country: <named-content xmlns:xlink="http://www.w3.org/1999/xlink" content-type="dwc:country" xlink:type="simple">China</named-content>; stateProvince: <named-content xmlns:xlink="http://www.w3.org/1999/xlink" content-type="dwc:stateProvince" xlink:type="simple">GuangXi</named-content>; locality: <named-content xmlns:xlink="http://www.w3.org/1999/xlink" content-type="dwc:locality" xlink:type="simple">Nanning City, Guangxi Medicinal Botanical Garden</named-content>; verbatimCoordinates: <named-content xmlns:xlink="http://www.w3.org/1999/xlink" content-type="dwc:verbatimCoordinates" xlink:type="simple"><named-content content-type="dwc:verbatimCoordinates" xlink:type="simple">22°51’N, 108°19’E</named-content></named-content>; <bold>Identification:</bold> identifiedBy: <named-content xmlns:xlink="http://www.w3.org/1999/xlink" content-type="dwc:identifiedBy" xlink:type="simple">Jun Yuan</named-content>; dateIdentified: <named-content xmlns:xlink="http://www.w3.org/1999/xlink" content-type="dwc:dateIdentified" xlink:type="simple">2020</named-content>; <bold>Record Level:</bold> collectionID: <named-content xmlns:xlink="http://www.w3.org/1999/xlink" content-type="dwc:collectionID" xlink:type="simple">HGUP 2070.3 and HGUP 2070.6</named-content></p></list-item></list></tp:treatment-sec><tp:treatment-sec sec-type="Description"><title>Description</title><p>Pathogenic on the leaf spot of <italic><tp:taxon-name><tp:taxon-name-part taxon-name-part-type="genus" reg="Thunbergia">Thunbergia</tp:taxon-name-part> <tp:taxon-name-part taxon-name-part-type="species" reg="grandiflora">grandiflora</tp:taxon-name-part></tp:taxon-name></italic>. Lesions initially on the upper leaf surface, scattered, distinct, irregular, the maximum length of the spot more than 10-13 mm, the edge of the spots yellow, the necrotic section brown at the later stage connected to form the dead leaves, on the lower leaf surface similar. Sexual morph: Undetermined. Asexual morph (Fig. <xref ref-type="fig" rid="F6572185">2</xref>): Coelomycetous. Conidiomata pycnidial, mostly aggregated and those aggregates are solitary, scattered, globose, subglobose or sometimes irregular, dark brown, glabrous, covered with some hyphal outgrowths, produced on the toothpick surface, ostiolate, (42−)52−208 × (25−)63−147 μm (x̄ = 108.1 × 99.3 μm, n = 20). Ostiole single, with a short neck, slightly papillate. Pycnidial wall pseudoparenchymatous, composed of oblong to isodiametric cells, 3−6 layers, 18−36 μm thick (x̄ = 23.6 μm, n = 10). Conidiogenous cells phialidic, hyaline, smooth, ampulliform to doliiform, 3.5−6 × 3.5−4 μm (x̄ = 3.8 × 4.3 μm, n = 10). Conidia ellipsoidal to oblong, incidentally slightly obovoid, smooth and thin-walled, hyaline, aseptate, 2.5−4 × 1.5−2.5 μm (x̄ = 3.5 × 2.5 μm, n = 20), with 2 distinct polar guttules. Conidial exudates not recorded.</p><p>Culture characteristics: Colonies on PDA, 46−50 mm diameter after 1 week, regular at margin, densely covered by floccose aerial mycelia, grey, with a white concentric ring near the margin; reverse pale black, with a white concentric ring near the margin. Colonies on MEA, 52−58 mm diameter after 1 week, regular at margin, dull green, aerial mycelia floccose, aerial mycelia sparsely, grey near the centre; reverse changing towards margin from the centre greyish-brown to brown. Colonies on OA 34−47 mm diameter after 1 week, irregular at margin, covered by floccose aerial mycelia, mycelia sparse in some furrowed zone, reverse buff to pale olivaceous.</p></tp:treatment-sec><tp:treatment-sec><!--Section generated to contain objects referenced in tp:taxon-treatment.--><fig id="F6572185" position="float" orientation="portrait"><object-id xmlns:xlink="http://www.w3.org/1999/xlink" content-type="arpha" xlink:type="simple">AC5E4B00-2F31-5801-87B4-72E549A1310B</object-id><object-id xmlns:xlink="http://www.w3.org/1999/xlink" content-type="doi" xlink:type="simple">10.3897/BDJ.9.e63643.figure2</object-id><label>Figure 2.</label><caption><p><bold><italic><tp:taxon-name><tp:taxon-name-part taxon-name-part-type="genus" reg="Allophoma">Allophoma</tp:taxon-name-part> <tp:taxon-name-part taxon-name-part-type="species" reg="pterospermicola">pterospermicola</tp:taxon-name-part></tp:taxon-name></italic></bold> (GUCC2070.3) <bold>a</bold>, <bold>b.</bold> Colony on PDA (front and reverse); <bold>c</bold>, <bold>d.</bold> Colony on MEA (front and reverse); <bold>e</bold>, <bold>f.</bold> Colony on OA (front and reverse); <bold>g.</bold> Leaf symptoms on the host; <bold>h</bold>-<bold>j.</bold> Pycnidia forming on the toothpick; <bold>k.</bold> Pycnidium; <bold>l.</bold> section of pycnidium; <bold>m.</bold> Section of pycnidial wall; <bold>n</bold>, <bold>o.</bold> Conidiogenous cells; <bold>p.</bold> Conidia. Scale bars: h, i = 500 μm; j = 100 μm; k = 50 μm; l, m = 20 μm; n−p = 5 μm.</p></caption><graphic xmlns:xlink="http://www.w3.org/1999/xlink" xlink:href="bdj-09-e63643-g002.jpg" position="float" id="oo_506210.jpg" orientation="portrait" xlink:type="simple"><uri content-type="original_file" xlink:type="simple">https://binary.pensoft.net/fig/506210</uri></graphic></fig></tp:treatment-sec></tp:taxon-treatment>
